# Supplementary material for: Identification of a Novel N7-Methylguanosine-Related LncRNA Signature Predicts the Prognosis of Hepatocellular Carcinoma and Experiment Verification
Source: Curr Oncol. 2022 Dec 28;30(1):430–48. doi: 10.3390/curroncol30010035 (PMC9857529; doi:10.3390/curroncol30010035)
Supplement: Supplementary file 1 [file curroncol-30-00035-s001.zip]

Archive with 1 entries (1 files):
- curroncol-2098897-supplementary.pdf
